# Supplementary material for: Genome-wide analysis of the GRAS gene family in Liriodendron chinense reveals the putative function in abiotic stress and plant development
Source: Front Plant Sci. 2023 Sep 21;14:1211853. doi: 10.3389/fpls.2023.1211853 (PMC10551155; doi:10.3389/fpls.2023.1211853)
Supplement: Supplementary file 6 [file Table_1.xlsx]

## Sheet: Table S1 Basic info
Gene	Theoretical pI	Molecular weight (monoisotopic)	CDS length	PEP length	Chr	Number of exons	Subfamily
LcG09906	5.66	57497.7	1575	524	6	1	DELLA
Lc22978	5.16	62904.4	1728	575	7	1	DELLA
Lc33380	5.18	59572.6	1623	540	F	1	DELLA
Lc11923	6.3	90828.3	2451	816	8	4	DLT
Lc01491	5.91	84806.6	2361	786	11	1	HAM-a
Lc06086	6.3	92374.6	2136	711	8	4	HAM-a
Lc18765	5.26	58945	1617	538	16	2	HAM-a
Lc29299	6.03	85744.3	2370	789	8	2	HAM-a
Lc01902	5.41	55863.5	1530	509	2	1	HAM-b
Lc19108	5.12	53396.6	1422	473	17	1	HAM-b
Lc29076	4.66	59470.2	1587	528	F	1	HAM-b
Lc29077	4.81	59885.4	1596	531	F	1	HAM-b
Lc34435	6.67	112282	2988	995	F	7	HAM-b
Lc00207a	5.48	67166.8	1767	588	9	1	HAM-t
Lc00207b	5.55	72743.1	1950	649	9	3	HAM-t
Lc06445	5.76	62547.3	1668	555	10	2	HAM-t
Lc23231	5.39	46915.8	1239	412	19	2	HAM-t
Lc34186	5.23	57035.5	1497	498	F	1	HAM-t
Lc16825	6.85	56865.1	1518	505	17	2	LAS
Lc19053	6.66	54723.1	1458	485	14	1	LAS
Lc12790	8.95	73343.3	1935	644	18	1	LiSCL
Lc29387	5.32	84353.1	2259	752	4	1	LiSCL
Lc35375	5.32	84364.1	2259	752	F	1	LiSCL
Lc35486	6.3	83499.8	2220	739	18	1	LiSCL
Lc35490	6.14	93752.2	2517	838	F	4	LiSCL
Lc01789	5.01	66943.6	1806	601	2	1	PAT
Lc02091	5.3	65665.4	1776	591	4	1	PAT
Lc07168	5.37	65620.9	1776	591	16	1	PAT
Lc12414	6.39	82623.2	2226	741	13	4	PAT
Lc16536	5.77	64361.1	1716	571	1	1	PAT
Lc17878	8.67	65834.3	1803	600	8	1	PAT
Lc28989	5.83	64768.3	1743	580	F	1	PAT
Lc02461	6.41	46810.7	1257	418	5	1	RAM
Lc10272	6.01	58294.3	1581	526	3	1	RAM
Lc28069	5.22	55797.9	1527	508	19	1	RAM
Lc12321	8.27	47411.2	1272	423	13	1	SCL3
Lc23095	6.16	77476.2	2064	687	7	6	SCL3
Lc31454	5.61	52696.9	1416	471	7	1	SCL3
Lc09089	5.45	77854.4	2130	709	13	1	SCL4/7
Lc21016	4.96	51366.8	1404	467	1	1	SCR
Lc21678	6.07	55575.6	1503	500	3	1	SCR
Lc26042	6.54	72171.8	1965	654	18	3	SCR
Lc02746	6	60786.6	1656	551	5	1	SHR
Lc14185	5.36	47415.4	1281	426	5	1	SHR
Lc14801	5.85	47978.8	1284	427	3	1	SHR
Lc15089	5.53	44892.1	1215	404	16	2	SHR
Lc16523	5.36	49674.1	1338	445	1	1	SHR
Lc26517	5.46	51470.6	1389	462	13	1	SHR
Lc29007	5.85	50311.3	1347	448	F	1	SHR
*"F" represent the chrFake which means that contigs was not assemble to the chromesomes

## Sheet: Table S2 CDsearch
GeneID	Hit type	PSSM-ID	From	To	E-Value	Bitscore	Accession	Short name	Superfamily
LcG09906	specific	335361	150	509	4.25036e-157	451.727	pfam03514	GRAS	cl15987
LcG09906	specific	371860	27	94	7.26392e-34	122.488	pfam12041	DELLA	cl13474
Lc00207a	superfamily	335361	230	586	8.43355e-74	239.867	cl15987	GRAS superfamily	-
Lc00207b	superfamily	335361	235	590	2.69317e-79	256.046	cl15987	GRAS superfamily	-
Lc01491	specific	335361	439	785	1.60568e-117	359.279	pfam03514	GRAS	cl15987
Lc01789	specific	335361	236	601	0	523.759	pfam03514	GRAS	cl15987
Lc01902	specific	335361	116	493	8.15084e-127	373.917	pfam03514	GRAS	cl15987
Lc02091	specific	335361	226	591	2.72971e-178	508.351	pfam03514	GRAS	cl15987
Lc02461	specific	335361	59	417	3.78277e-176	496.025	pfam03514	GRAS	cl15987
Lc02746	superfamily	335361	170	545	2.49367e-78	250.653	cl15987	GRAS superfamily	-
Lc06086	specific	335361	491	842	4.98865e-114	351.575	pfam03514	GRAS	cl15987
Lc06445	superfamily	335361	215	553	4.27973e-80	255.275	cl15987	GRAS superfamily	-
Lc07168	specific	335361	227	591	0	537.241	pfam03514	GRAS	cl15987
Lc09089	specific	335361	347	709	3.26828e-127	382.006	pfam03514	GRAS	cl15987
Lc10272	specific	335361	160	525	2.68176e-134	393.562	pfam03514	GRAS	cl15987
Lc11923	specific	335361	458	800	1.49297e-155	457.89	pfam03514	GRAS	cl15987
Lc12321	specific	335361	45	420	2.03687e-121	356.968	pfam03514	GRAS	cl15987
Lc12414	specific	335361	215	579	5.5473e-178	512.974	pfam03514	GRAS	cl15987
Lc12790	specific	335361	273	638	2.10921e-161	467.135	pfam03514	GRAS	cl15987
Lc14185	superfamily	335361	59	425	1.57747e-108	324.226	cl15987	GRAS superfamily	-
Lc14801	specific	335361	61	426	1.96903e-115	341.945	pfam03514	GRAS	cl15987
Lc15089	superfamily	335361	66	401	1.61847e-97	295.336	cl15987	GRAS superfamily	-
Lc16523	superfamily	335361	49	438	6.95349e-100	302.655	cl15987	GRAS superfamily	-
Lc16536	specific	335361	207	570	1.43725e-172	492.943	pfam03514	GRAS	cl15987
Lc16825	specific	335361	135	504	1.33497e-132	388.554	pfam03514	GRAS	cl15987
Lc17878	specific	335361	234	599	5.37721e-131	387.784	pfam03514	GRAS	cl15987
Lc18765	superfamily	335361	147	487	4.17312e-107	324.611	cl15987	GRAS superfamily	-
Lc19053	specific	335361	115	484	3.95291e-140	407.044	pfam03514	GRAS	cl15987
Lc19108	superfamily	335361	113	470	9.37199e-89	275.306	cl15987	GRAS superfamily	-
Lc21016	specific	335361	101	456	4.44784e-138	401.266	pfam03514	GRAS	cl15987
Lc21678	specific	335361	144	493	9.13293e-143	414.363	pfam03514	GRAS	cl15987
Lc22978	specific	335361	214	569	9.49255e-180	511.433	pfam03514	GRAS	cl15987
Lc22978	specific	371860	50	117	5.62213e-41	142.133	pfam12041	DELLA	cl13474
Lc23095	specific	335361	271	682	1.19374e-147	433.623	pfam03514	GRAS	cl15987
Lc23231	superfamily	335361	230	412	2.79475e-27	111.211	cl15987	GRAS superfamily	-
Lc26042	superfamily	335361	423	614	3.7243e-64	215.985	cl15987	GRAS superfamily	-
Lc26517	superfamily	335361	62	459	1.03e-106	320.759	cl15987	GRAS superfamily	-
Lc28069	specific	335361	136	500	2.26242e-128	377.769	pfam03514	GRAS	cl15987
Lc28989	specific	335361	216	579	8.99425e-171	488.706	pfam03514	GRAS	cl15987
Lc29007	superfamily	335361	49	438	9.18785e-106	318.063	cl15987	GRAS superfamily	-
Lc29076	superfamily	335361	159	528	4.21246e-45	162.442	cl15987	GRAS superfamily	-
Lc29077	superfamily	335361	162	531	1.04779e-44	161.287	cl15987	GRAS superfamily	-
Lc29299	specific	335361	437	788	2.32364e-115	353.501	pfam03514	GRAS	cl15987
Lc29387	specific	335361	381	746	4.93329e-151	444.408	pfam03514	GRAS	cl15987
Lc31454	specific	335361	55	466	1.74778e-148	427.845	pfam03514	GRAS	cl15987
Lc33380	specific	335361	175	531	2.00372e-170	486.395	pfam03514	GRAS	cl15987
Lc33380	specific	371860	28	94	1.51232e-42	145.985	pfam12041	DELLA	cl13474
Lc34186	superfamily	335361	230	498	4.64489e-51	177.85	cl15987	GRAS superfamily	-
Lc34435	superfamily	335361	162	524	8.72429e-40	151.271	cl15987	GRAS superfamily	-
Lc34435	superfamily	392152	846	929	6.08176e-08	51.1789	cl29674	Retrotrans_gag superfamily	-
Lc35375	specific	335361	381	746	5.76891e-154	451.727	pfam03514	GRAS	cl15987
Lc35486	specific	335361	368	733	2.06228e-160	467.905	pfam03514	GRAS	cl15987
Lc35490	specific	335361	347	689	8.11143e-131	395.103	pfam03514	GRAS	cl15987

## Sheet: Table S3 LcGRAS Transcriptom 1 
Gene ID	Control for cold_repeat 1	Control for cold_repeat 2	Control for cold_repeat 3	Cold 12h_repeat1	Cold 12h_repeat 2	Cold 12h_repeat 3	Cold 12h_repeat 4	Cold 24h_repeat 1	Cold 24h_repeat 2	Cold 24h_repeat 3	Cold 48h_repeat 1	Cold 48h_repeat 2	Cold 48h_repeat 3	Control for Hot&Drought_repeat 1	Control for Hot&Drought_repeat 2	Control for Hot&Drought_repeat 2	Hot 1h_repeat 1	Hot 1h_repeat 2	Hot 1h_repeat 3	Hot 3h_repeat 1	Hot 3h_repeat 2	Hot 3h_repeat 3	Hot 6h_repeat 1	Hot 6h_repeat 2	Hot 6h_repeat 3	Hot 12h_repeat1	Hot 12h_repeat 2	Hot 12h_repeat 3	Hot 1d_repeat 1	Hot 1d_repeat 2	Hot 1d_repeat 3	Hot 3d_repeat 1	Hot 3d_repeat 2	Hot 3d_repeat 3	Drought 1h_repeat 1	Drought 1h_repeat 2	Drought 1h_repeat 3	Drought 3h_repeat 1	Drought 3h_repeat 2	Drought 3h_repeat 3	Drought 6h_repeat 1	Drought 6h_repeat 2	Drought 6h_repeat 3	Drought 12h_repeat1	Drought 12h_repeat 2	Drought 12h_repeat 3	Drought 1d_repeat 1	Drought 1d_repeat 2	Drought 1d_repeat 3
Lchi00207	0	0	0	0.0628737	0.0133843	0	0.0203096	0	0	0	0	0	0	0	0	0	0.022542	0	0.0973883	0.0871784	0.0432766	0	0	0.112219	0.240857	0.104913	0	0	0	0	0	0.0203374	0.0214447	0	0	0	0	0	0.0430901	0	0	0	0.0193024	0.0200904	0	0	0.0179137	0	0.057557
Lchi01491	14.0601	16.8713	13.793	25.5338	50.2954	24.4211	35.5306	15.4933	29.47	18.7631	11.6748	24.3822	16.0658	20.4672	22.2565	25.7384	6.30741	5.09242	3.23434	8.97644	12.5618	7.6749	6.63524	8.87704	10.3352	8.17558	8.01952	10.4379	16.4397	11.1771	12.658	18.6672	12.197	11.9128	33.115	29.4182	28.8405	20.2724	28.931	26.3854	9.64082	16.0248	17.2376	12.9766	7.94865	13.6741	24.125	21.5227	18.9897
Lchi01789	10.4375	7.26994	12.3488	16.1516	10.3206	10.7113	21.5875	15.0249	9.03078	7.0196	16.1777	20.6855	22.0117	26.6904	32.8315	39.4265	28.4739	25.447	16.3883	25.1157	21.8014	22.3082	14.2922	17.2108	19.1227	18.1908	20.6105	20.0826	19.8509	23.8554	17.1916	43.7106	45.2225	32.3457	34.9771	29.3219	26.7226	29.2284	36.2096	24.083	12.8355	20.2605	11.2247	12.7527	62.8412	20.8941	25.6803	10.7108	22.477
Lchi01902	0.092752	0.145642	0.302169	0.152932	0.130223	0	0.0988011	0.143574	0	0	0	0	0	0	0	0.3229	0	0.136637	0	0	0	0	0	0	0	0	0	0	0	0	0	0	0.0521615	0	0.231943	0.248759	0.143711	0.0850348	0.209622	0.0462194	0.234137	0.228613	0	0.0488673	0	0.0877173	0.130718	0	0
Lchi02091	3.16486	4.68146	5.55374	7.35101	5.21619	9.31713	5.76535	25.7019	5.37659	18.035	11.4986	11.4093	21.5786	3.73502	4.13459	5.20099	6.56175	5.76591	4.92003	15.1526	9.10968	11.0226	11.0334	7.73904	16.5401	7.11735	6.86629	7.52234	6.94815	5.73444	6.12127	7.48565	12.8458	8.52385	6.14792	7.08569	3.26912	5.00409	5.1831	4.61698	4.53877	6.10487	4.87576	7.34638	11.2988	4.94506	7.92949	3.84148	8.12327
Lchi02461	0	0	0	0	0	0	0	0	0	0	0	0	0	0	0	0	0	0	0	0	0	0	0	0	0	0	0	0	0	0	0	0	0	0	0	0	0	0	0	0	0	0	0	0	0	0	0	0	0
Lchi02746	2.57918	2.373	1.85993	1.32895	0.792125	1.94751	1.03027	1.27881	0.601229	1.4708	5.08242	6.03507	5.58389	1.58291	1.39125	1.0422	0.667052	0.395782	0.411695	0.552801	0.731784	0.490925	0.942481	1.97663	1.85125	1.68531	1.45472	2.80391	2.11631	1.60706	0.924383	3.18103	1.63178	1.20362	0.201554	0.648498	0.374647	0.997561	1.7305	0.682783	0.895226	1.15223	0.530388	1.65612	2.44958	0.876582	0.870869	0.394967	0.52718
Lchi06086	10.0138	15.1228	13.5846	5.29159	8.34093	8.75387	7.95935	5.59348	4.91672	4.06989	3.7914	4.61185	2.98004	3.0804	3.17156	3.89884	0.543087	0.872168	0.187704	1.82028	1.42493	1.05131	0.920796	2.70362	2.07493	2.25797	2.08079	3.11987	1.23704	0.792116	1.05363	2.87452	2.3766	1.49047	3.73704	3.97511	3.13156	2.55484	3.7373	3.47925	2.35001	3.50223	3.90632	5.22744	4.40857	5.38672	2.30177	1.7462	3.23558
Lchi06445	0	0	0	0	0	0	0	0	0	0	0	0	0	0	0	0	0	0	0	0	0	0	0	0	0	0	0	0	0	0	0	0	0	0	0	0	0	0	0	0	0	0	0	0	0	0	0	0	0
Lchi07168	23.8838	34.6036	27.6604	174.73	26.8454	96.7109	75.3684	66.4346	83.5877	80.4036	107.2	72.6239	73.4908	16.5985	17.608	23.31	10.8545	26.2017	12.3759	18.3458	16.8041	16.4738	16.2588	17.7073	18.5104	21.4225	25.9435	26.801	94.0051	94.5958	103.35	59.1993	59.2003	48.2194	19.1606	14.2182	12.977	13.7328	25.507	17.4052	16.7281	20.1785	17.1564	24.4031	27.3464	24.1867	24.0615	61.1643	30.2155
Lchi09089	10.8358	7.39446	8.31215	4.23807	2.36602	4.51508	7.34826	1.90159	1.90212	4.25142	3.14898	2.45186	5.48102	20.8822	26.6724	28.8561	0.893804	0.958996	0.643584	3.63671	1.93044	1.5	2.66604	3.05908	4.52183	6.62109	7.05638	8.60991	4.96249	10.7959	5.91155	15.5566	9.92012	3.03139	31.634	28.1489	22.6133	20.446	30.9319	17.4545	8.55582	12.9812	4.40077	13.6749	58.3131	28.8661	11.0687	4.65882	10.9671
Lchi10272	0.214519	0.701758	0.67945	0.117902	0.0250985	0.263561	0.875952	0.138358	0.279399	0.393922	0.027494	0.0907489	0.115207	0.102755	0	0	0	0.316016	0.547872	0.0408695	0.243459	0.752294	0.437983	0.175363	0	0.35412	0	0	0.180533	0.423872	0.037277	0.0762741	0	0.118647	0.107289	0.0383556	0.184655	0.0327784	0	0	0	0.105748	0	0.0376737	0	0.0338124	0	0.0318552	0.323795
Lchi11923	0.293994	0.461638	0.592911	3.46247	2.74193	1.96083	2.99746	4.29077	4.77396	7.11462	6.847	11.6908	5.92762	1.08636	0.604132	0.91905	0.844148	0.57746	0.514867	0.72014	1.00097	1.44186	0.233863	1.48319	0.530562	1.01685	0.758032	1.87853	0.678631	2.12749	2.14567	1.29919	1.41716	1.57958	0.924234	0.946182	0.477211	0.577571	1.09157	1.04643	1.10261	0.621111	0.382676	0.973617	1.25405	3.37615	0.947053	0.972925	0.760723
Lchi12321	0	0	0	0	0	0	0	0	0	0	0	0	0	0	0	0	0	0	0	0	0	0	0	0	0	0	0	0	0	0	0	0.0726716	0	0	0	0	0	0	0	0	0	0	0	0	0	0	0	0	0
Lchi12414	0	0	0	0	0	0	0	0	0	0	0	0	0	0.0225645	0	0	0	0	0	0	0	0	0	0	0	0.025921	0	0	0	0.0507709	0	0	0.026492	0	0.02356	0	0	0.0431877	0	0	0.0237829	0	0.0238454	0	0	0	0	0.0209857	0
Lchi12790	0.183202	0.599312	0.364735	1.12773	0.728772	0.675256	1.20343	1.15797	3.53578	1.07232	1.92538	3.10004	0.86582	0.0292515	0.585611	0.151854	0	0.269883	0	0.0349032	0	0.0338142	0	0.0299525	0.0701313	0.100808	0	0.0758723	0.0616712	0.131634	0.159175	0.0651392	0.0343429	0	0.030542	0	0.0315396	0	0	0.152153	0.0308309	0.0301035	0.030912	0	0	0.0577526	0.200817	0	0.0307251
Lchi14185	0.248995	0.19549	0.135197	0	0.769089	0.326314	1.06094	0	0.212271	0.0685846	0	0.0842669	0.160467	1.04957	1.91021	2.27853	0	0.244536	0.152621	0.170776	0	0.275747	1.27555	0	2.23043	0.164413	0.211484	2.90799	0.0502914	0	0	0.478075	0.0560116	0.27543	0.298876	0.106848	0.462956	0.593523	0.112547	0	0.251419	1.62021	0.201664	0.157422	0.31863	1.1774	0.655045	0.0443697	0.150333
Lchi14801	0.124497	0.0325816	0	0	1.07789	0.237937	0.442056	0	0.117928	0.0285769	0	0	0	0.755373	0.19898	0.0412777	0.245323	0	0.0847897	0.237189	0.141293	0	0	0	4.09865	0	0	0.15468	0.083819	0	0	0.486929	0	0	0.0415105	0.267119	0	0.570695	0.468947	0.785822	0.419032	0	0.25208	0.218642	0	0.313972	0.116972	0.406722	0.0835185
Lchi15089	2.6776	2.53853	2.44138	1.56604	1.17035	1.11727	1.56065	1.25124	0	0.313104	0	0.170976	0.520937	3.29115	1.93789	3.41708	0.179193	0.744242	0.670944	3.29177	4.01354	4.47589	4.95111	5.2037	5.85995	4.28109	5.63192	9.0387	1.53061	5.28165	2.94974	3.98781	4.8868	4.97372	3.79009	5.745	2.92237	2.4085	3.31117	2.71891	2.49961	2.93872	2.60848	3.35378	4.20222	2.10225	1.37654	0.450127	1.27093
Lchi16523	0.353645	1.62625	0.301743	0.833001	0.212791	0.289663	0.538156	0	0.179456	0	0	0.0427441	0	0.62919	0.436026	1.05527	0.179193	0.595393	0.0516111	0	0.630699	0.727333	0.22505	0.54515	0.638212	0.277993	0.321824	0.564919	0.204081	0.05445	0.052674	1.13168	0.85235	0.335307	0.859087	0.379387	0.20874	0.324221	0.856338	0.604202	0.102025	0.647516	0.409174	1.43734	0.484871	0.0477784	0.427203	0.0450127	0.457536
Lchi16536	42.9568	38.4015	46.7668	98.166	51.1342	84.0514	193.438	256.14	328.496	146.978	212.108	215.333	212.556	41.2921	53.2072	77.4369	17.2156	20.7194	13.614	28.018	41.2105	30.4011	28.1454	37.8647	27.1059	46.9547	44.1419	40.3328	137.369	121.595	135.764	75.568	70.6154	91.0183	68.4664	64.1587	59.4127	69.0778	75.5415	55.9123	48.9114	77.4357	75.7291	89.4575	118.103	56.2158	103.715	153.644	94.1619
Lchi16825	0.122313	0.12804	0	0	0.286211	0.0667894	0.13029	0.0946662	0	0.308831	0	0.103486	0	0.234354	0.156391	0.081107	0	0	0	0.0932112	0.185086	0	0.363239	0.39995	0	0.224345	0.173145	0.55721	0.164697	0.0878842	0.467597	0.304428	0.18343	0	0.36704	0.218694	0	0.0747577	0.322504	0.284434	0.041168	0.0803933	0.371487	0.472574	0.0434777	0.38558	0.153227	0.36326	0.24616
Lchi17878	7.1034	8.15893	9.37448	11.7774	17.753	21.6837	37.7633	65.0316	51.2353	41.0116	72.7321	83.9171	61.2288	12.1295	11.8262	15.603	6.72648	2.64838	4.43466	5.60124	3.39636	4.80736	5.3837	5.25841	5.24965	10.6041	12.7439	16.1801	123.214	135.785	139.003	36.1664	43.4248	39.9062	19.5726	17.2872	15.3203	19.0849	18.0235	14.9782	10.2275	11.9964	8.05705	9.11367	20.9364	7.96186	12.1122	30.5021	12.7074
Lchi18765	13.0722	10.4498	15.7012	32.2655	12.8473	21.9984	31.605	42.432	33.8266	24.4956	27.751	31.5043	39.34	9.86684	12.6497	16.1152	3.65308	1.59505	1.65918	4.79985	3.05707	4.47462	8.73477	6.91687	10.4633	9.98311	14.9721	17.4226	22.8426	27.6228	20.0311	10.9438	11.6733	10.1221	13.3135	9.94412	8.30632	10.7498	12.1756	6.63249	7.15972	10.3886	6.93793	9.97605	16.4746	10.4146	12.5054	10.2	9.96528
Lchi19053	0	0	0	0	0	0	0	0	0	0	0	0	0	0	0	0	0	0	0	0	0	0	0	0.205689	0	0	0	0	0	0	0	0	0	0	0	0	0	0	0	0	0	0	0	0	0	0	0	0	0
Lchi19108	0	0	0	0	0	0	0	0	0	0	0	0	0	0	0	0	0	0	0	0	0	0	0	0	0	0	0	0	0	0	0	0	0	0	0	0	0	0	0	0	0	0	0	0	0	0	0	0	0
Lchi21016	9.04826	4.85494	6.78922	3.08877	3.70257	3.05387	6.29642	2.46338	2.29345	1.75338	0.629374	2.80829	3.51632	5.57559	6.67119	6.82913	1.0214	2.54531	1.3006	0.987532	2.11571	2.01415	1.56973	1.91794	2.97639	3.1024	2.26886	0.451935	4.22448	3.72438	3.5555	7.08106	6.95517	4.42605	6.59475	6.14607	6.29352	4.83552	4.88113	4.12368	3.71881	5.82764	3.4524	6.13263	7.17609	6.32108	5.38276	2.34966	4.52961
Lchi21678	0	0	0	0	0	0	0	0	0	0	0	0	0	0	0	0	0	0	0	0	0	0	0	0	0	0	0	0	0	0	0	0	0	0	0	0	0	0	0	0	0	0	0	0	0	0	0	0	0
Lchi22978	73.6198	112.755	69.0206	66.1588	130.951	88.3169	107.698	80.9688	84.3795	84.5448	70.0554	79.0253	75.0118	121.634	123.493	126.589	14.5961	17.2782	11.3006	38.4524	39.3764	27.7619	21.695	46.2569	33.5586	32.9894	31.9059	34.2887	27.0702	29.4189	28.2232	50.8221	34.0558	31.1962	111.819	96.0299	93.7111	120.936	124.489	112.164	91.6435	90.4118	83.0172	82.3086	94.6917	92.9029	73.6748	45.6127	72.8275
Lchi23095	1.10782	0.730601	0.890236	0.292256	0.311072	0.943684	0.141608	0.685929	0.251847	1.068	1.53343	1.7996	2.59875	1.52827	0.679904	0.749295	0	0.696307	0.452691	2.93793	1.76018	1.61943	1.18438	1.04326	1.27225	1.56053	1.45844	2.36739	0.671262	0.477591	0.831624	1.79616	2.09331	0.931328	0.265949	0.190153	0.320408	1.30002	2.20326	1.58987	0.760649	0.699013	0.448617	1.12063	1.0396	0.712424	0.749416	0.671185	1.29312
Lchi23231	0	0	0	0	0	0	0	0	0	0	0	0	0	0	0	0	0	0	0	0	0	0	0	0	0	0	0	0	0	0	0	0	0	0	0	0	0	0	0	0	0	0	0	0	0	0	0	0	0
Lchi26042	23.9035	31.2182	18.6987	21.197	36.8948	39.5028	34.766	21.6432	22.9688	24.4267	24.7446	20.1268	15.1827	26.8999	19.947	17.9463	8.15228	9.17952	4.61778	15.9829	11.6512	8.69664	20.1785	27.7324	21.9083	16.3148	17.9355	26.8429	14.9327	16.3906	16.2554	21.5338	16.5019	19.7886	14.369	20.26	12.7412	19.2807	33.9374	23.5938	17.1352	14.3515	15.978	22.241	17.8514	24.7797	16.5921	13.3792	17.2305
Lchi26517	1.83011	11.3306	2.55522	0.482807	8.33238	1.62749	2.06087	0.890335	0.668653	0.792152	0.12063	1.50416	0.775057	10.5196	5.96701	5.87712	0	0.513527	0.21367	3.40699	3.26387	2.02674	1.4558	3.48797	0.960799	1.95651	0.721691	1.42924	1.32015	0.619913	1.58101	6.24685	1.9408	1.79305	8.63003	12.2848	7.66964	4.84177	12.5265	9.2239	5.70218	1.80433	5.029	5.56488	0.613362	6.37913	5.69889	3.07482	8.31343
Lchi28069	0	0	0	0	0	0	0	0	0	0	0	0	0	0	0	0	0	0	0	0	0	0	0	0	0	0	0	0	0	0	0	0	0	0	0	0	0	0	0	0	0	0	0	0	0	0	0	0	0
Lchi28989	2.74303	2.78172	9.03971	150.659	5.69653	44.9039	38.4314	28.3657	40.49	62.9629	67.6466	50.0582	41.1006	0.98544	2.52085	2.53892	2.25215	4.30277	2.37411	5.26949	5.40465	5.73795	5.77015	9.79158	6.03781	5.7859	9.62659	11.6914	82.9506	55.2266	82.978	12.232	28.067	36.0739	4.45864	2.08441	2.12505	2.44494	4.30509	1.5947	1.57721	2.14097	2.00562	1.40505	3.73766	1.22501	12.564	84.7582	24.5736
Lchi29007	13.6342	18.9534	5.33332	9.05667	5.93479	6.5644	12.0768	2.23151	1.45812	2.4229	1.31528	1.19903	1.63767	6.83514	5.38919	7.87439	1.2711	2.7836	0.648998	11.7309	12.1459	7.79307	8.5443	14.9567	3.59177	10.8636	7.98996	6.2537	2.66497	3.52882	5.24796	24.7601	14.8954	6.703	3.47059	5.50465	2.42295	5.10745	11.1548	6.62363	5.82258	7.75692	7.12421	11.8435	5.99292	8.54988	5.83112	5.399	10.9167
Lchi29076	0	0	0	0	0	0	0	0	0	0	0	0	0	0	0.252973	0.149938	0	0	0	0	0	0.0417347	0.209844	0	0	0	0	0	0	0	0	0	0	0	0.037696	0.0404289	0	0.276401	0	0	0.0380526	0	0	0.277971	0	0	0.141631	0	0.0379219
Lchi29077	0	0.14688	0	0	0.0525317	0.09194	0.119569	0	0	0.103061	0	0.0949698	0.0964526	0.107535	0.0717609	0	0	0	0	0	0	0	0	0.0367039	0	0	0	0	0	0	0	0	0	0	0.149705	0.280977	0	0	0	0.0372897	0.0377803	0	0.151519	0.039426	0.0399	0.14154	0	0.0333368	0.0753011
Lchi29299	2.44985	2.9332	2.62713	1.23201	2.62266	2.05678	2.80534	1.46947	1.50112	1.66591	0.918413	1.45092	0.651267	7.68633	6.81298	8.95514	0.796528	1.56389	1.31393	3.11548	3.75347	3.25567	3.71729	4.89655	2.14527	3.43751	2.99113	4.52762	1.73185	1.58423	1.85184	6.20635	4.23654	2.06633	7.90292	6.14335	5.4407	5.53081	7.33617	6.56174	3.30857	5.88737	5.67346	8.55106	6.89042	9.12266	5.58179	2.29189	4.19084
Lchi29387	2.43204	2.64775	4.71868	7.87035	5.30395	5.5777	11.917	41.7121	31.0771	17.0824	20.6723	27.8473	14.8585	0.248524	0.684121	0.354796	0	0	0	0.444812	0.220811	0.0359112	0	0	0	0.0356865	0.206566	0	0.0982437	0.0349493	0.304284	0.207537	0.328254	0.3587	0.389233	0.243513	0.0669911	0.178375	0.586293	0.0646355	0.130972	0.223793	0.0984871	0.307523	0.13832	0.153335	0.243738	0.288919	0.065261
Lchi31454	28.4398	26.0606	12.4332	18.0941	12.2228	14.2392	15.7694	14.3799	8.22067	16.0114	25.1078	29.3019	40.6653	7.85877	6.8507	7.18682	6.77627	7.28274	5.57762	11.5196	10.4505	12.0025	8.50033	15.8278	15.1607	12.5552	10.8722	14.1743	10.0126	12.4715	13.0276	20.311	23.7082	21.5437	9.72704	8.50896	8.61379	9.08961	10.8659	8.9877	9.18822	8.54294	9.65238	10.304	12.079	11.2773	11.8163	8.32537	13.0653
Lchi33380	22.7151	39.2668	23.3952	3.5382	49.816	7.64799	16.2757	5.43977	7.16414	5.77514	8.27699	7.64147	4.79213	35.5857	29.6299	27.7611	11.8826	7.3361	9.92039	10.5183	9.67215	4.85064	6.99538	10.0922	12.5169	10.3132	7.10155	12.9088	7.9209	7.61168	9.66448	9.38042	8.63087	7.13615	34.7103	39.6308	35.0725	24.903	26.5126	24.5673	15.3937	11.8838	15.5373	14.5258	5.86568	17.4041	8.2625	9.04537	6.2525
Lchi34186	0	0	0	0	0	0	0	0	0	0	0	0	0	0	0	0	0	0	0	0	0	0	0	0	0	0	0	0	0	0	0	0	0	0	0	0	0	0	0	0	0	0	0	0	0	0	0	0	0
Lchi34435	0	0	0	0	0	0	0	0	0	0	0	0	0	0	0	0	0	0	0	0	0	0	0	0	0	0	0	0	0.113257	0	0.0584639	0	0	0	0	0	0	0	0	0	0	0	0	0	0	0	0	0	0
Lchi35375	7.50816	7.75236	12.4185	9.82052	12.2466	21.4983	19.0872	48.4417	36.2845	26.568	27.7043	28.7994	22.6077	10.8497	10.2555	15.0617	25.4745	34.514	23.5263	13.2706	14.9298	18.5162	10.7154	14.3282	5.50684	14.5814	15.8422	17.285	31.6677	27.3363	27.1026	13.864	17.1025	20.9028	8.89865	5.55028	4.13844	6.36286	13.4395	6.16231	5.51074	5.163	4.8226	4.05547	17.5607	4.23649	13.8123	18.7477	10.9836
Lchi35486	0.961636	1.2793	0.435116	0.98658	1.6314	0.984569	1.53653	0.764946	1.08169	1.10366	0.513538	1.87583	2.27236	2.20077	2.22858	2.41783	0.631637	1.60026	1.00968	1.55727	3.6682	1.30161	0.327229	2.41074	1.07369	2.17537	1.2762	1.69259	2.67065	2.61986	4.79031	3.93206	2.94436	1.47741	3.20633	3.89728	2.37292	1.51835	2.20351	1.35772	0.782192	1.63282	2.24458	1.4355	1.65215	1.31363	1.48075	0.594996	1.0483
Lchi35490	0.102695	0.0268758	0.0557603	0.0225769	0.0720914	0.3645	0.145857	0.158965	0.389105	0.0942898	0.0526481	0.260662	0.0882438	0.131177	0.131307	0.238343	0	0.0336188	0.0699411	0.0782608	0.0776996	0	0	0	0	0	0.072687	0	0.0691404	0.0368941	0.107072	0.0730284	0.0385022	0.0757321	0.136964	0.0367234	0	0.0313835	0.15473	0	0	0.0337494	0.138624	0	0.0730084	0	0.0321626	0.121998	0.0344463
[truncated: 3 more columns]

## Sheet: Table S4 LcGRAS Transcriptom 2
GeneID	PEMs_repeat 1	PEMs_repeat 2	PEMs_repeat 3	ES1_repeat 1	ES1_repeat 2	ES1_repeat 3	ES2_repeat 1	ES2_repeat 2	ES2_repeat 3	ES3_repeat 1	ES3_repeat 2	ES3_repeat 3	ES4_repeat 1	ES4_repeat 2	ES4_repeat 3	ES5_repeat 1	ES5_repeat 2	ES5_repeat 3	ES6_repeat 1	ES6_repeat 2	ES6_repeat 3	ES7_repeat 1	ES7_repeat 2	ES7_repeat 3	ES8_repeat 1	ES8_repeat 2	ES8_repeat 3	ES9_repeat 1	ES9_repeat 2	ES9_repeat 3	PL_repeat 1	PL_repeat 2	PL_repeat 3
Lc00207	0	0.0381034	0.0636768	0.413416	0.60275	0.507989	0	0.0861262	0.0879579	0	0	0	0	0.031303	0	0.0334367	0.0556232	0	0.275547	0.0328556	0.231124	0	0.0350393	0	0.115927	0.0582999	0.0931606	0.285476	0.0600344	0.0359155	0.204459	0.131397	0.0722855
Lc01491	2.64783	2.98476	2.86546	1.78359	2.15099	2.45725	1.2232	1.31342	1.2534	0.389488	0.53563	0.751731	0.365127	0.907787	0.596285	3.18763	4.71685	4.49893	10.1512	10.8424	11.6553	17.2259	16.1998	16.5064	20.0786	18.2479	19.4356	16.6052	14.8045	16.0901	8.97216	9.66367	8.63812
Lc01789	63.2454	67.3794	62.3778	56.8033	53.6684	51.0707	11.8825	15.5243	16.734	25.5115	27.9145	24.4055	39.1625	41.8626	40.2754	16.4843	16.598	16.4701	19.0017	18.0377	16.0686	24.3498	25.8006	23.6323	25.4228	23.6465	25.2815	42.5716	44.1493	46.4626	24.0901	23.5679	24.4566
Lc01902	0.0882611	0.177816	0.35659	0.248049	0.366378	0.248088	0.229349	0.161487	0	0	0	0	0	0	0	0.523841	0.155745	0.0779518	0.892773	0.339508	0.935503	0.4905	0.408792	0.315409	1.35635	1.00276	1.31589	1.08243	1.27273	1.52042	2.44149	3.39244	3.48175
Lc02091	70.4198	79.1788	74.9476	47.6845	51.2692	54.8038	32.513	26.1931	31.434	23.1028	23.9179	21.1412	21.9598	20.3365	23.8095	48.5166	47.0016	44.9671	69.5481	66.3246	68.7319	80.3018	87.3646	86.5271	77.8334	81.515	78.5228	83.1212	86.6897	82.7373	42.5757	44.3047	45.5519
Lc02461	0	0	0	0	0.26001	0	0	0	0	0	0	0	0	0	0	0	0.278116	0	0	0.120471	0.0550296	0.0583928	0	0	0	0	0	0	0.0600344	0	0	0	0
Lc02746	7.14915	6.07113	7.61575	4.58301	5.41293	6.22582	2.32626	2.0778	3.02355	4.9916	5.12968	4.27354	6.35321	5.39455	4.88535	5.79569	5.75144	5.59026	7.8586	8.09344	8.90378	11.7486	10.8855	11.9388	12.3578	11.2869	11.4238	9.12334	9.66554	9.70915	5.46027	6.24734	6.2527
Lc06086	4.06001	4.4962	3.94796	3.11833	5.34202	3.68588	1.529	2.31464	2.34188	5.39134	3.24468	6.32278	5.1535	4.31982	4.81212	2.31828	2.92578	2.61695	8.16722	11.2147	9.36603	14.5748	13.0113	11.6351	22.1537	20.2417	16.6525	21.4226	22.8851	19.5021	14.1558	14.5015	14.1077
Lc06445	0	0	0	0	0	0	0	0.0753604	0	0	0	0	0	0	0	0	0.0778725	0.144768	0.253503	0	0	0.151821	0	0	0	0	0.0815155	0	0	0	0	0	0
Lc07168	48.1653	53.9924	48.9547	30.203	33.2931	35.004	46.9183	49.4472	46.6617	39.4613	37.6795	35.8462	68.0805	63.8373	63.4886	34.2057	34.6088	34.5215	37.9153	39.7772	36.2535	52.7754	55.5256	49.9046	55.332	57.7636	53.6139	95.7892	95.0465	100.108	207.358	202.758	206.881
Lc09089	9.07829	9.83066	9.94632	4.59482	4.59745	6.33215	8.55145	7.97744	9.44448	6.98004	7.98294	5.50926	9.84799	10.4761	11.2248	11.6805	12.8267	12.0825	14.4056	13.8432	13.5703	17.2259	17.3094	19.5203	24.4722	24.999	24.1868	19.4481	18.3705	21.669	13.3019	13.3547	15.8305
Lc10272	2.79914	2.20999	2.11407	0.543346	0.094549	0	2.90509	3.52041	2.24293	1.53745	1.93651	1.40049	0.657228	0.813878	0.407984	2.5189	2.2583	3.4967	0.52905	0.832343	0.825443	0.478821	1.45997	0.654181	0.718748	1.30592	0.80351	0.36874	0.636365	0.502817	0.336757	0.645041	0.734903
Lc11923	8.10741	6.28705	6.71154	6.31935	7.41028	7.0646	13.193	8.41884	13.0727	3.87438	2.51334	2.58472	0.928465	1.53385	2.16545	10.7443	10.5907	12.6171	6.547	7.48013	7.12083	9.27278	9.49565	8.5978	10.5262	10.4823	10.0613	5.25752	2.94169	4.44155	4.26959	3.42827	3.91547
Lc12321	0.416088	0	0	0.578782	0.768211	1.53578	0	0.118424	0.241884	0	0	0	0.250373	0	0	0	0	0	0.286569	0.547594	0.803432	0	0.128477	0.245318	0	0	0	0	0.264151	0.26338	0.288648	0.406137	0.144571
Lc12414	0.126087	0.22862	0.127354	0.177178	0	0.118137	0.0764498	0.0753604	0.186911	0	0	0	0	0	0	0.144892	0	0.189312	0.551094	0.372364	0.29716	0.186857	0.233595	0.151863	0.0347781	0.0816199	0.0815155	0.154633	0.0840482	0.0359155	0	0.0358356	0.132523
Lc12790	4.28697	2.99746	2.92913	4.25227	3.75832	3.22514	1.67097	2.03473	1.72617	2.25493	3.74941	3.87193	4.32936	3.42246	3.89154	1.46007	2.32505	2.19379	2.39175	1.68659	3.07065	2.59264	2.97834	3.15409	2.71269	4.32586	3.69149	4.3773	3.78217	4.53732	3.30743	1.95901	2.21676
Lc14185	0.0882611	0.215919	0.0382061	2.35056	2.56464	2.33911	0.0327642	0.172252	0.0659684	0.512485	0.236913	0.247144	0.500745	0.521717	0.638129	0.0668734	0.0667478	0.100224	0.716422	0.93091	0.946508	0	0.0350393	0.268681	0.347781	0.0932799	0.617189	0.796954	0.57633	1.62817	1.44324	1.70816	1.27704
Lc14801	0	0	0	0	0	0	0	0	0	0	0	0	0	0	0	0	0	0	0	0	0	0.210214	0.0700786	0.140182	0.0695562	0.2915	0.360997	0.951587	1.64494	1.04155	2.70608	3.29688	3.15647
Lc15089	0.870002	0.762067	1.06977	1.07488	0.803667	1.205	0.0873712	0	0	0	0	0	0.260805	0	0.345217	0	0	0	0	0	0	0	0.0934381	0	0.173891	0.36146	0.267837	0.820744	0.648372	1.30493	0.396892	1.06312	1.57823
Lc16523	0	0	0	0.543346	0.130005	0	0.0873712	0.0861262	0	0	0	0	0	0	0	0.0780189	0	0	0.198394	0.383316	0.374201	0	0	0.0934544	0.0927416	0	0	0	0	0	0.0962162	0.860054	0.0963807
Lc16536	39.2384	38.5479	40.3074	13.1584	15.9197	16.2675	16.7316	15.7719	17.7675	6.7033	5.32539	4.70604	13.0298	12.7716	11.1411	13.0737	11.7921	12.5725	11.2754	11.1381	11.5342	18.8959	17.2043	16.5414	25.1794	22.4455	25.5609	79.3386	79.2334	78.3436	269.682	271.228	265.071
Lc16825	0.226957	0.22862	0.0764122	0.838643	0.425471	1.05142	0.0655284	0.0645947	0.0659684	0	0	0	0.0730254	0.198252	0	0	0.0667478	0.267263	2.00598	1.34708	0.957514	0.840856	0.712466	0.689226	0.544857	0.792879	0.500738	0.499583	1.16467	0.873943	1.79203	1.5051	1.69871
Lc17878	28.5336	27.0534	32.3606	41.2943	38.8478	41.6197	49.6923	51.7619	50.7407	46.1134	41.9233	42.9825	48.4888	49.8135	50.2971	27.641	28.7906	26.1807	25.7581	24.6746	23.3545	29.4767	34.1283	33.3399	49.9762	42.8738	45.0897	58.9984	61.6914	60.1105	96.6612	93.8176	95.4771
Lc18765	3.13957	2.98476	3.55317	7.14618	5.61385	6.52117	3.38563	2.7668	3.67224	1.01472	0.762242	0.586968	1.94039	1.96166	0.857813	3.62231	3.18165	2.73945	13.1601	13.427	12.8439	13.8975	16.013	17.3592	18.9193	16.289	21.1242	17.759	15.5609	15.6591	23.7053	24.858	24.3
Lc19053	0.907829	0.393735	0.203766	1.26387	0.697299	1.26407	0	0	0	0	0	0	0	0	0	0.0891645	0	0.356351	0.308613	0.197134	0.48426	0.560571	0.46719	1.19154	0.637599	0.664619	0.0931606	0.475794	0.0960551	0.490845	0	0	0
Lc19108	0	0.0762067	0	0	0	0.118137	0	0	0	0	0	0	0.156483	0	0	0.144892	0.289241	0.590207	0	0.0766632	0	0.0817499	0	0.373818	0.533264	0.31482	0.314417	0.475794	1.84906	1.60422	0.68554	0.501698	0.674665
Lc21016	11.7639	8.31923	8.80014	4.53576	5.12929	4.64279	3.64775	3.53118	3.7602	3.63864	3.86271	3.35705	4.924	2.74423	5.81639	8.09168	6.96403	7.39429	6.72335	6.74636	6.13029	5.78089	9.67084	8.39921	9.71469	5.28197	6.57947	7.52944	8.59693	11.2176	10.9326	10.8224	9.96336
Lc21678	0	0.101609	0.101883	0.968574	1.25277	2.22098	0.174742	0.0861262	0.0879579	0.256242	0	0	0	0	0	0.590715	0.700852	0	1.73044	0.887102	0.385207	0	0.186876	0	0.544857	0.478059	0.372643	2.26002	1.05661	0.670422	0.721621	0.788383	0.614427
Lc22978	36.6914	39.2719	35.6463	63.7605	59.2586	60.2026	38.4324	38.9291	37.7449	39.6253	36.7009	33.6219	36.6274	39.3687	40.2126	57.0541	58.0929	59.1543	85.8164	93.2991	88.9608	92.8796	100.376	101.748	98.9206	90.1667	94.5464	89.6276	91.8166	89.0943	46.4002	46.419	42.7569
Lc23095	6.12784	9.0432	8.26525	21.6512	14.5133	15.8658	2.07506	2.63762	2.97957	7.23628	7.49881	10.0299	5.60209	4.50763	6.23484	4.82603	5.4622	4.24281	10.7463	10.2948	11.8534	4.26268	3.866	3.81995	3.95311	3.69622	3.17911	2.58118	3.06176	2.9331	4.19743	4.79003	4.71061
Lc23231	0	0	0	0.885891	1.96189	2.35093	0	0.247613	0.241884	0	0	0	0	0	0.502134	0.122601	0	0	1.1573	0.832343	1.77195	0.128464	0	0	0.12752	0	0.128096	0	0	0	0	0.561424	0.578284
Lc26042	8.24611	7.46826	7.10633	11.7528	11.1686	8.41136	8.03815	9.30163	8.96071	15.5693	19.7462	17.7429	14.0104	14.462	14.1121	24.9103	21.5929	23.3633	49.9732	53.7299	48.349	49.8207	50.7135	51.1546	58.52	59.2211	55.7799	35.8392	33.7393	34.0359	21.0713	19.626	20.9628
Lc26517	0	0	0	0.141742	0.141824	0.141764	0.174742	0.355271	0.0879579	0	0	0	0	0	0	0.167183	0.0889971	0	0.518029	0.295701	0.583313	0.467142	1.12126	1.36677	2.27217	1.43418	2.07282	1.33222	1.16467	0.969718	0.408919	0.704767	0.518046
Lc28069	0.226957	0.22862	0.382061	0.212614	0.626387	0.106323	0	0	0.0659684	0	0	0	0	0	0	0.122601	0.200244	0.267263	0.154306	0.295701	0.286154	0.0700714	0	0.140182	0	0.13992	0.139741	0	0.216124	0	0	0	0
Lc28989	17.2614	17.4386	18.8229	5.10273	7.8003	9.63998	10.8449	8.25735	6.55286	4.33562	3.44039	2.82157	3.02534	4.31982	3.95431	3.09847	3.84913	2.90649	1.64226	1.86182	1.56284	3.17657	3.21193	2.93213	3.64011	2.67014	1.83992	6.447	7.44427	7.78168	30.0435	29.0746	27.0107
Lc29007	4.9048	2.76884	2.81452	3.88611	2.71828	3.8749	1.39794	1.24883	1.38534	0	0.0824045	0	0	0.0834747	0	2.60806	1.47958	2.65036	2.4689	3.2089	3.42284	5.93271	5.46613	6.24976	6.15573	5.81833	4.78613	3.34245	3.1458	2.87324	1.43122	1.4812	1.61438
Lc29076	0	0	0	0	0	0	0	0	0	0	0	0	0	0	0	0	0	0	0	0	0	0	0	0	0	0	0	0	0	0	0.216486	0	0
Lc29077	0	0.139712	0	0	0	0	0	0	0	0	0	0	0	0	0	0	0	0	0	0	0	0	0	0.058409	0	0	0	0	0.0720413	0	0	0.131397	0.144571
Lc29299	2.33262	1.75275	2.34331	1.64185	1.92644	3.59137	2.03138	1.00122	1.66021	3.35165	4.04812	4.09848	4.23547	4.8624	3.98569	1.77214	1.31271	1.62585	7.30751	6.88873	5.24982	9.17935	8.57295	9.08844	13.5751	13.0009	12.7048	13.8694	12.9074	13.7317	11.0047	6.09205	11.6018
Lc29387	0.353044	0.736665	0.483944	0.0118119	0.484564	0	0.196585	0.193784	0.197905	0.358739	0.164809	0	0.918033	0	0.0836891	0	0.189119	0	0.242481	0.547594	0	0.805821	0.560629	0.292045	0.498486	0.652959	0.721995	1.68907	0.648372	1.3169	2.97067	3.18937	2.28904
Lc31454	29.3657	29.7079	29.6097	21.7693	19.7135	18.6066	16.0981	16.6547	18.3612	14.0626	15.6363	14.2108	10.2236	13.7316	14.7607	21.7896	21.5373	22.5058	25.6589	25.1565	23.1344	24.7002	24.9363	25.3729	23.5564	22.0257	25.2232	17.5568	17.9623	18.3289	15.5389	15.8513	16.3004
Lc33380	26.8692	26.1516	27.3428	19.7613	20.8717	16.5864	4.88186	4.71541	5.69528	3.68989	4.14083	4.29414	2.95231	3.45377	3.12788	12.0372	13.9281	12.6282	25.2401	26.175	26.6233	38.6444	42.7946	47.3931	50.9731	51.1757	50.0855	24.7532	24.6141	26.2901	13.7589	11.1807	13.2403
Lc34186	0	0	0	0.0590594	0	0.106323	0	0	0	0	0	0	0	0	0	0.0668734	0	0	0	0	0.0770414	0	0	0	0	0	0	0	0	0	0	0	0
Lc34435	0.403479	0.444539	0.407532	0.0708712	0.413652	0.41348	0.0436856	0.139955	0.351832	0	0	0	0	0	0	0.390095	0.31149	0.222719	0.716422	0.591402	0.341183	0.233571	0.560629	0.362136	0.185483	0.38478	0.232902	0.237897	0.852489	0.706338	0.0481081	0.346411	0.252999
Lc35375	67.6711	71.1517	68.0705	34.1127	34.2858	30.4912	31.9778	29.5951	32.7753	23.1131	22.7849	24.1584	27.9687	29.5813	27.1571	25.8354	24.6745	25.3121	22.4957	21.159	23.5306	40.0691	39.6294	40.6643	43.2408	47.3629	45.148	80.3853	81.4307	75.7218	206.396	210.976	222.206
Lc35486	7.9435	9.52584	7.70489	2.07889	1.66643	3.24877	3.04707	2.44383	2.69371	1.6092	0.782843	1.47257	1.4918	1.67993	1.47502	2.89785	3.39302	2.34969	2.2154	2.97891	2.7845	5.05682	4.74198	6.78713	7.38455	7.53235	6.46302	6.0069	7.09607	7.14718	3.46378	4.5989	3.66247
Lc35490	0	0	0	0	0	0	0	0	0	0	0	0	0	0	0	0	0	0	0	0	0	0	0	0	0	0	0	0	0	0	0	0	0
LcG09906	2.11827	1.58764	2.5216	3.72074	3.9356	3.5323	2.35902	1.53951	1.49528	0.297241	0.484127	0.381014	0.292101	0.354767	0.428906	4.93748	5.45107	5.49004	10.7022	11.16	10.5547	10.4873	11.0023	12.2425	12.5201	11.3918	12.3205	4.91257	4.58663	4.38169	3.48784	2.99825	4.16847

## Sheet: Table S5 LcGRAS Transcriptom 3
Gene ID	Bark	Phloem	Xylem	Leaf	Bud	Sepal	Stamen	Stigma	Subfamily
Lc22978	161.5	37.21	12.07	173.98	93.88	102.73	41.08	65.94	DELLA
Lc33380	22.03	5.34	4.33	40.53	50.66	23.1	21.07	28.81	DELLA
Lc11923	4.45	8.3	35.01	4.19	11.44	4.42	5.96	26.62	DLT
Lc01491	34.89	0	0	21.86	34.31	26.03	18.13	33.98	HAM-a
Lc06086	14.83	0	0	15.73	23.38	15.64	11.85	15.55	HAM-a
Lc18765	64.43	6.25	10.14	12.78	11.07	11.22	3.23	14.56	HAM-a
Lc29299	15.02	0	0	15.44	19.73	12.9	13.64	16.28	HAM-a
Lc01902	0	0	0	0	0	0	0	0	HAM-b
Lc19108	0.42	0	0	0	0	0	0	0	HAM-b
Lc29076	0	0	0	0	0	0	0.12	0	HAM-b
Lc29077	0	0	0	0.04	0.1	0	0	0	HAM-b
Lc34435	0.04	71.85	55.23	0	1.22	0.49	0.59	0.72	HAM-b
Lc00207	1.61	2.97	0	0.74	0.48	1.99	2.57	2.12	HAM-t
Lc06445	0.06	19.26	2.84	0	0	0	0	0	HAM-t
Lc23231	0	0	0	0	0	0	0	0	HAM-t
Lc34186	0	0	0	0	0	0	0	0	HAM-t
Lc16825	0.17	0	0	1.45	0.53	0.4	0.22	0.77	LAS
Lc19053	0	0	0	0	0	0	0	1.2	LAS
Lc12790	4.82	2.4	1.94	1.06	1.53	1.72	1.99	1.6	LiSCL
Lc29387	25.48	0	0	27.2	23.54	9.21	14.38	9.08	LiSCL
Lc35375	23.26	0	0	23.93	25.05	6.21	15.62	13.46	LiSCL
Lc35486	5.79	0	0	2.48	8.67	5.37	7.4	9.94	LiSCL
Lc35490	0	0	0	0	22.14	7.2	7.41	7.97	LiSCL
Lc01789	34.12	0	5.2	17.12	54.26	19.57	47.04	35.98	PAT
Lc02091	7.27	0	0	7.09	27.42	12.73	11.59	22.98	PAT
Lc07168	46.36	0	6.61	21.85	26.93	28.12	19.39	27.19	PAT
Lc12414	0	3.03	0	0.24	0	0.32	0.31	0	PAT
Lc16536	81.43	0	0	64.94	58.32	34.02	14.16	28.4	PAT
Lc17878	60.09	1.29	0	7.98	15.82	10.53	7.8	18.7	PAT
Lc28989	8.87	0	0	4	4.57	4.9	3.52	8.05	PAT
Lc02461	0	0	0	0	0	0	0.37	0.06	RAM
Lc10272	1.35	8.44	9.13	0.33	0.56	0.63	8.32	0.6	RAM
Lc28069	0	0	0	0	0	0	0	0	RAM
Lc12321	0	0	0	0	0	0	0	0	SCL3
Lc23095	7.6	0	0	24.61	7.1	21.41	19.91	19.37	SCL3
Lc31454	12.14	0	0	14.92	16.05	10.94	16.55	13.34	SCL3
Lc09089	20.08	2.47	4.01	8.09	11.06	8.46	8.81	28.46	SCL4/7
Lc21016	11.23	10.81	0	4.87	10.53	7.26	6.61	8.5	SCR
Lc21678	0.43	0	0	0	0	0	0	0.1	SCR
Lc26042	42.82	0	0	24.67	68.78	67.04	47.03	48.1	SCR
Lc02746	1.91	109.81	136.81	3.14	2.63	4.15	3.4	6.81	SHR
Lc14185	31.16	19.79	3.21	0.63	1.58	0	0.14	0	SHR
Lc14801	1.07	0	0	3.57	6.41	4.45	1.25	9.75	SHR
Lc15089	1.11	8.04	0	12.02	3.75	4.47	2.79	2.11	SHR
Lc16523	0	0	0	0	0	4.06	0.28	0	SHR
Lc26517	0.36	0	0	33.32	6.53	5.16	10.87	0	SHR
Lc29007	0.47	0	0	34.06	26.37	10.78	0.13	27.54	SHR

## Sheet: Table S6 qRT primers
Gene ID	Primer (5'-3')
PAT1	Forward	ACTATGCTGTGTTCGAGTCACTTG
	Reverse	GGATCGCACCATTCACGTATGCA
PAT2	Forward	CCTTGCACGGGACATAGTCAAC
	Reverse	CTTCCTTTACCTTGTACCTGTCGC
PAT3	Forward	CAAATGTAGTCACCCTGGTCGAAC
	Reverse	CTCGCATGCAATGATGTTGACGA
PAT4	Forward	CCAAGAGACAATCTGCTGAGGATG
	Reverse	GATGTTCACAATGTCCCTCGCC
PAT5	Forward	TGCGAAGTCTACGGCAAGTG
	Reverse	CAATCCCGCCACACTCTTCCTT
PAT6	Forward	AGTCTATTGATGTCACGCTGCCAC
	Reverse	GTAGCAGGGACCGTATCACTGAGT
Tubulin	Forward	CAGCTTGAGCGTGTCAATGT
	Reverse	GATCAGTTCCGCTCCTTCAG

## Sheet: Table S7 PIF&COR transcriptome
Table 1 The transctome data of the PIFs and CORs in L. chinense
Gene ID	Control for cold_repeat 1	Control for cold_repeat 2	Control for cold_repeat 3	Cold 12h_repeat1	Cold 12h_repeat 2	Cold 12h_repeat 3	Cold 24h_repeat 1	Cold 24h_repeat 2	Cold 24h_repeat 3	Cold 48h_repeat 1	Cold 48h_repeat 2	Cold 48h_repeat 3	Gene Type
Lchi23651	97.4743	114.002	92.0819	106.402	105.547	169.572	234.228	143.99	254.324	159.627	217.521	175.534	COR
Lchi09010	0.255213	3.13287	0.142124	0.672161	5.49959	1.78489	0.756907	1.0245	0.342844	1.4758	1.23753	3.11392	COR
Lchi09036	26.2854	30.3566	9.53166	21.0302	13.9475	17.5757	14.3903	9.8156	12.2151	7.19593	9.63346	7.15612	COR
Lchi02208	44.6623	36.3311	45.5525	12.226	4.35488	9.66177	64.1066	79.3552	55.877	40.5439	36.4912	31.8297	COR
Lchi20729	69.1068	70.4694	58.5261	64.3189	77.5591	55.429	65.9374	57.2061	53.9777	31.6051	37.8071	45.9443	PIF
Lchi27198	2.26939	0.41517	2.81762	0.710374	2.85307	0.664923	3.97211	3.43492	6.89687	3.74942	3.81842	3.45964	PIF
